# Supplementary material for: Usability and acceptability of a novel TB infection diagnostic test among key populations in Mexicali
Source: PLOS Glob Public Health. 2025 Aug 25;5(8):e0005042. doi: 10.1371/journal.pgph.0005042 (PMC12377580; doi:10.1371/journal.pgph.0005042)
Supplement: S1 Data — (XLSX) [file pgph.0005042.s001.xlsx]

## Sheet: Acceptability
ID	PATIENT GROUP	SURVEY1	SURVEY2	SURVEY3	SURVEY4	SURVEY5	SURVEY6	SURVEY7	SURVEY8
1	1	3	1	2	5	5	3	1	1
2	1	3	1	2	2	5	1	1	1
3	1	1	1	5	5	5	1	1	1
4	1	2	1	1	5	5	1	1	1
5	1	2	1	1	5	5	1	1	1
6	1	5	1	1	5	5	1	1	1
7	1	1	1	1	5	5	1	1	1
8	1	4	1	5	5	5	5	1	2
9	1	3	1	3	5	5	1	1	1
10	1	3	1	3	5	5	1	1	1
11	1	1	1	5	5	5	1	1	1
12	1	2	2	3	5	5	3	3	2
13	1	3	1	3	5	3	4	1	5
14	1	2	5	5	5	5	5	1	5
15	1	3	2	2	5	5	1	1	1
16	1	5	5	2	5	5	1	1	1
17	1	1	1	1	5	5	1	1	1
18	1	2	1	1	5	5	2	1	3
19	1	4	1	1	5	5	1	1	1
20	1	3	3	3	1	4	1	1	1
21	1	1	1	4	5	5	1	1	2
22	1	1	1	3	5	5	1	1	1
23	1	2	1	1	5	5	4	4	2
24	1	5	1	1	5	5	1	1	1
25	1	3	3	1	5	5	3	3	3
26	1	3	3	1	1	5	3	2	3
27	1	1	1	3	5	5	1	1	1
28	1	1	1	5	5	5	1	1	1
29	1	1	1	1	5	5	3	1	1
30	1	1	1	5	5	5	1	1	1
31	1	1	1	1	5	5	3	3	1
32	1	1	1	1	1	5	1	1	1
33	1	5	5	5	2	5	5	1	1
34	1	3	1	3	5	5	3	3	1
35	1	1	1	4	5	5	1	1	1
36	1	1	1	3	5	5	1	1	1
37	1	1	1	3	5	5	5	1	1
38	1	5	5	1	5	5	3	1	5
39	1	1	1	5	5	5	1	1	5
40	1	1	1	1	5	5	3	3	1
41	1	1	1	3	5	5	1	1	1
42	1	1	1	4	5	5	1	1	1
43	1	1	1	3	2	2	1	1	1
44	1	3	1	1	1	5	1	1	1
45	1	3	3	1	5	5	3	1	1
46	1	3	5	4	5	5	5	1	3
47	1	3	3	3	3	3	4	3	3
48	1	1	1	1	5	5	5	1	1
49	1	1	1	5	5	5	1	1	1
50	1	3	1	3	5	5	3	1	1
51	1	1	3	4	5	5	3	1	3
52	1	3	3	3	4	5	3	1	1
53	1	3	1	1	5	5	3	1	1
54	1	3	1	1	2	5	2	2	5
55	1	1	1	1	5	5	3	1	1
56	1	1	1	1	5	1	1	1	1
57	1	3	3	1	5	5	3	1	1
58	1	5	1	1	2	5	1	1	1
59	1	5	1	1	1	5	5	5	1
60	1	1	1	1	1	5	1	1	3
61	1	3	1	3	5	5	1	1	1
62	1	3	1	1	5	5	1	1	1
63	1	3	1	3	5	5	5	1	3
64	1	1	1	3	3	5	3	3	1
65	1	3	1	1	5	5	2	2	2
66	1	1	2	5	5	5	1	1	1
67	1	3	1	2	2	5	1	1	1
68	1	3	1	5	5	5	1	1	3
69	1	1	1	5	5	5	3	3	3
70	1	1	1	4	5	3	1	1	1
71	1	1	1	2	3	3	2	3	3
72	1	3	3	3	1	5	1	1	5
73	1	1	1	3	5	5	3	1	1
74	1	3	1	3	5	5	3	1	1
75	1	3	1	3	5	5	3	1	1
76	1	1	1	1	5	5	1	1	2
77	1	3	3	3	5	5	3	5	1
78	1	3	1	3	1	5	1	1	1
79	1	1	1	5	5	5	1	1	1
80	1	1	1	5	5	5	1	1	1
81	1	1	1	1	1	5	1	1	1
82	1	4	4	2	4	4	4	4	4
83	1	2	1	5	5	5	2	2	1
84	1	3	4	2	5	5	5	5	5
85	1	1	1	5	5	5	3	3	5
86	1	1	1	2	5	5	2	1	1
87	1	1	1	1	5	5	1	1	1
88	1	5	1	5	1	1	1	1	5
89	1	1	1	5	5	5	1	1	1
90	1	2	2	5	5	5	1	1	5
91	1	1	1	5	1	1	1	1	1
92	1	1	1	1	5	5	2	1	1
93	1	3	5	5	5	5	5	5	5
94	1	5	1	1	1	1	1	1	1
95	1	3	1	1	1	1	1	1	1
96	1	3	1	5	5	5	1	1	1
97	1	1	1	2	2	2	1	1	1
98	1	3	1	5	5	5	1	1	1
99	1	1	1	2	4	3	1	1	2
100	1	1	2	5	5	5	1	1	1
101	1	3	1	1	1	1	1	1	1
102	1	1	1	5	1	1	1	1	1
103	1	1	2	5	5	5	1	1	1
104	2	5	4	5	5	5	3	5	5
105	2	2	1	4	5	5	5	3	1
106	2	2	1	3	5	5	1	1	1
107	2	5	5	1	5	5	1	1	1
108	2	1	1	1	5	5	1	1	1
109	2	2	1	1	1	3	3	1	5
110	2	5	5	3	5	5	5	2	5
111	2	5	5	3	5	5	5	2	5
112	2	2	2	1	1	4	3	3	3
113	2	3	1	2	1	3	3	1	1
114	2	2	2	1	1	4	2	2	2
115	2	1	3	1	5	5	1	1	1
116	2	3	1	1	5	5	4	3	1
117	2	3	1	1	5	5	4	3	1
118	2	3	1	1	5	5	4	3	1
119	2	3	1	1	1	1	3	1	3
120	2	1	1	1	1	5	3	1	1
121	2	3	1	1	5	5	3	1	1
122	2	3	3	1	1	3	3	1	3
123	2	3	1	1	1	5	3	1	1
124	2	3	1	1	3	5	5	1	1
125	2	3	1	1	4	5	3	1	1
126	2	3	1	1	4	5	3	1	1
127	2	3	1	1	5	3	1	1	1
128	2	3	1	1	4	5	3	1	1
129	2	1	1	1	5	5	1	3	1
130	2	3	1	5	5	5	3	1	3
131	2	5	1	1	5	5	3	1	1
132	2	5	1	1	5	5	3	1	1
133	2	5	1	1	5	5	3	1	1
134	2	5	1	1	3	3	5	1	5
135	2	5	1	1	3	3	5	5	1
136	2	1	1	1	5	5	1	1	1
137	2	1	1	1	2	5	1	1	1
138	2	1	1	1	2	5	1	1	1
139	2	1	1	1	1	2	5	1	1
140	2	1	1	1	1	2	5	1	1
141	2	3	5	1	1	1	5	3	5
142	2	1	1	1	1	1	1	1	1
143	2	1	1	1	1	5	1	1	1
144	2	1	1	1	1	1	1	1	1
145	2	5	5	1	1	4	3	5	1
146	2	1	1	1	5	5	1	1	1
147	2	3	3	1	1	3	3	1	1
148	2	3	3	1	1	3	3	1	1
149	2	1	1	1	1	5	1	1	1
150	2	3	1	1	5	5	1	1	3
151	2	3	3	1	3	1	3	3	3
152	2	3	1	1	5	5	3	1	3
153	2	3	1	1	5	5	3	1	3
154	2	3	1	1	5	5	3	1	3
155	2	3	1	1	5	5	3	1	3
156	2	3	1	1	5	5	3	1	3
157	2	3	5	1	5	5	3	1	5
158	2	3	5	4	5	5	3	1	3
159	2	5	1	5	5	5	1	1	1
160	2	5	1	4	1	5	3	1	1
161	2	1	1	1	3	5	1	3	1
162	2	1	1	5	3	3	1	1	3
163	2	1	1	5	3	3	1	1	1
164	2	3	3	1	3	3	3	3	3
165	2	1	1	1	1	2	2	1	1
166	2	3	1	1	5	5	3	1	1
167	2	5	5	1	5	5	3	5	5
168	2	3	1	1	5	5	1	1	5
169	2	5	5	1	5	5	1	1	3
170	2	5	1	1	5	5	3	1	1
171	2	3	1	1	5	1	3	1	1
172	2	5	3	3	3	3	5	3	5
173	2	1	3	3	5	5	3	3	1
174	2	3	1	3	5	5	3	2	2
175	2	3	1	3	1	5	3	2	2
176	2	3	1	3	1	5	3	2	2
177	2	3	3	3	5	5	3	3	3
178	2	3	3	3	5	5	3	3	3
179	2	3	1	3	5	5	3	2	2
180	2	3	3	4	5	5	3	3	3
181	2	3	3	4	5	5	3	3	3
182	2	3	3	3	5	5	3	1	1
183	2	3	3	3	5	5	3	1	1
184	2	3	3	1	3	5	1	1	3
185	2	3	3	3	5	5	3	1	1
186	2	3	3	3	5	5	3	1	1
187	2	3	3	1	3	5	1	1	3
188	2	3	3	3	5	5	3	1	1
189	2	1	1	5	5	5	2	1	3
190	2	1	1	5	5	5	2	1	3
191	2	1	1	5	5	5	2	1	3
192	2	1	1	5	5	5	2	1	3
193	2	1	1	1	5	5	5	2	1
194	2	1	1	1	5	5	5	2	1
195	2	3	1	1	5	2	3	1	1
196	2	4	2	1	1	1	3	2	4
197	2	2	1	1	4	3	1	1	2
198	2	1	5	3	3	3	5	5	5
199	2	3	3	3	1	3	3	4	3
200	2	2	2	1	1	1	1	2	1
201	2	1	1	5	5	5	1	1	1

## Sheet: Acceptability Codebook
Data	Definition	Code	Code defined
CODE	Unique Participant ID	n/a
PATIENT GROUP	High risk TB group	1	Drug rehabilitation resident
		2	TB household contact
SURVEY1	Acceptability Survey Question 1:"Which process did you prefer: receiving a blood draw, or receiving an injection? "	1	Strongly prefer the blood draw
		2	Somewhat prefer the blood draw
		3	No preference for blood draw or injection
		4	Somewhat prefer the injection
		5	Strongly prefer the injection
SURVEY2	Acceptability Survey Question 2: Which testing process did you find more trustworthy: receiving a blood draw, or receiving an injection?	1	The blood draw is significantly more trustworthy
		2	The blood draw is somewhat more trustworthy
		3	The blood draw and injection are equally trustworthy
		4	The injection is somewhat more trustworthy
		5	The injection is significantly more trustworthy
SURVEY3	Acceptability Survey Question 3: Do you prefer one or two visits with a care provider to complete your evaluation for TB infection?	1	Strongly prefer one visit
		2	Somewhat prefer one visit
		3	No preference for one visit or two visits
		4	Somewhat prefer two visits
		5	Strongly prefer two visits
SURVEY4	Acceptability Survey Question 4: Do you prefer learning your test results over phone/virtually, or in person?	1	Strongly prefer over phone/virtually
		2	Somewhat prefer over phone/virtually
		3	No preference for virtual or in-person
		4	Somewhat prefer in-person
		5	Strongly prefer in-person
SURVEY5	Acceptability Survey Question 5: Do you believe it is more trustworthy to receive your test results over phone/virtually, or in person?	1	The over phone/ virtually is significantly more trustworthy
		2	The over phone/ virtually is somewhat more trustworthy
		3	Virtual and in-person test result return are equally trustworthy
		4	The in-person is somewhat more trustworthy
		5	The in-person is significantly more trustworthy
SURVEY6	Acceptability Survey Question 6: Which testing process did you prefer overall: the QIAreach test (which required the blood draw) or the PPD test (which required the injection)?	1	Strongly prefer the QIAreach test
		2	Somewhat prefer the QIAreach test
		3	Prefer QIAreach and PPD equally
		4	Somewhat prefer the PPD
		5	Strongly prefer the PPD
SURVEY7	Acceptability Survey Question 7: Which testing process did you feel is more trustworthy: the QIAreach test (which required the blood draw) or the PPD test (which required the injection)?	1	The QIAreach is significantly more trustworthy
		2	The QIAreach is somewhat more trustworthy
		3	QIAreach and PPD are equally more trustworthy
		4	The PPD is somewhat more trustworthy
		5	The PPD is significantly more trustworthy
SURVEY8	Acceptability Survey Question 8: Which testing process would you recommend to someone who is at risk of being infected with TB: the QIAreach test (which required the blood draw) or the PPD test?	1	Strongly recommend the QIAreach test
		2	Somewhat recommend the QIAreach test
		3	Recommend QIAreach and PPD equally
		4	Somewhat recommend the PPD
		5	Strongly recommend the PPD

## Sheet: Usability
ID	q1.t1	q2.t1	q3.t1	q4.t1	q5.t1	q6.t1	q7.t1	q8.t1	q9.t1	q10.t1	q1.t2	q2.t2	q3.t2	q4.t2	q5.t2	q6.t2	q7.t2	q8.t2	q9.t2	q10.t2
1	1	3	5	1	1	3	4	5	1	2	1	2	3	2	1	4	5	4	1	1
2	4	2	5	2	2	5	3	1	5	3	3	3	4	2	3	5	3	2	5	3
3	1	1	3	3	3	5	3	4	1	1	1	1	3	1	1	3	3	3	1	1
4	1	1	4	3	3	5	3	4	1	2	2	1	3	1	1	3	2	2	1	1
5	4	2	5	3	2	4	1	3	2	4	5	2	2	4	2	2	3	5	1	2
6	1	1	5	3	1	3	5	1	5	1	1	3	1	3	1	3	1	1	3	1
7	5	1	3	4	1	4	5	2	4	1	5	1	1	1	1	4	3	3	3	3
8	1	1	4	3	2	1	4	2	3	3	1	4	3	3	2	5	3	3	3	4
9	2	2	2	3	2	2	2	3	4	1	2	2	2	2	2	2	2	2	4	2

## Sheet: Usability Codebook
Variable	Description	Type	Details-variable	Details - response
ID	Unique identifier for participant	Numeric	--	--
q1.t1	System Usability Scale Question 1, Timepoint 1	Ordinal	I think that I would like to use this test frequently.	Likert Scale 1-5: 1= QIAreach strongly satisfies this statement 2 = QIAreach somewhat satisfies this statement 3 = QIAreach and PPD equally satisfy this statement 4 = PPD somewhat satisfies this statement 5 = PPD strongly satisfies this statement
q2.t1	System Usability Scale Question 2, Timepoint 1	Ordinal	I find this test more complex.	Likert Scale 1-5: 1= QIAreach strongly satisfies this statement 2 = QIAreach somewhat satisfies this statement 3 = QIAreach and PPD equally satisfy this statement 4 = PPD somewhat satisfies this statement 5 = PPD strongly satisfies this statement
q3.t1	System Usability Scale Question 3, Timepoint 1	Ordinal	I think this test was easier to use.	Likert Scale 1-5: 1= QIAreach strongly satisfies this statement 2 = QIAreach somewhat satisfies this statement 3 = QIAreach and PPD equally satisfy this statement 4 = PPD somewhat satisfies this statement 5 = PPD strongly satisfies this statement
q4.t1	System Usability Scale Question 4, Timepoint 1	Ordinal	I think that I need the support of a technical person to be able to use this test.	Likert Scale 1-5: 1= QIAreach strongly satisfies this statement 2 = QIAreach somewhat satisfies this statement 3 = QIAreach and PPD equally satisfy this statement 4 = PPD somewhat satisfies this statement 5 = PPD strongly satisfies this statement
q5.t1	System Usability Scale Question 5, Timepoint 1	Ordinal	I find that the various functions in this test are more integrated.	Likert Scale 1-5: 1= QIAreach strongly satisfies this statement 2 = QIAreach somewhat satisfies this statement 3 = QIAreach and PPD equally satisfy this statement 4 = PPD somewhat satisfies this statement 5 = PPD strongly satisfies this statement
q6.t1	System Usability Scale Question 6, Timepoint 1	Ordinal	I think this test has more inconsistency.	Likert Scale 1-5: 1= QIAreach strongly satisfies this statement 2 = QIAreach somewhat satisfies this statement 3 = QIAreach and PPD equally satisfy this statement 4 = PPD somewhat satisfies this statement 5 = PPD strongly satisfies this statement
q7.t1	System Usability Scale Question 7, Timepoint 1	Ordinal	I imagine that most people would learn to use this test very quickly.	Likert Scale 1-5: 1= QIAreach strongly satisfies this statement 2 = QIAreach somewhat satisfies this statement 3 = QIAreach and PPD equally satisfy this statement 4 = PPD somewhat satisfies this statement 5 = PPD strongly satisfies this statement
q8.t1	System Usability Scale Question 8, Timepoint 1	Ordinal	I find this test to be more awkward to use.	Likert Scale 1-5: 1= QIAreach strongly satisfies this statement 2 = QIAreach somewhat satisfies this statement 3 = QIAreach and PPD equally satisfy this statement 4 = PPD somewhat satisfies this statement 5 = PPD strongly satisfies this statement
q9.t1	System Usability Scale Question 9, Timepoint 1	Ordinal	I feel more confident using this test.	Likert Scale 1-5: 1= QIAreach strongly satisfies this statement 2 = QIAreach somewhat satisfies this statement 3 = QIAreach and PPD equally satisfy this statement 4 = PPD somewhat satisfies this statement 5 = PPD strongly satisfies this statement
q10.t1	System Usability Scale Question 10, Timepoint 1	Ordinal	I need to learn a lot of things before I can get going with this test.	Likert Scale 1-5: 1= QIAreach strongly satisfies this statement 2 = QIAreach somewhat satisfies this statement 3 = QIAreach and PPD equally satisfy this statement 4 = PPD somewhat satisfies this statement 5 = PPD strongly satisfies this statement
q1.t2	System Usability Scale Question 1, Timepoint 2	Ordinal	I think that I would like to use this test frequently.	Likert Scale 1-5: 1= QIAreach strongly satisfies this statement 2 = QIAreach somewhat satisfies this statement 3 = QIAreach and PPD equally satisfy this statement 4 = PPD somewhat satisfies this statement 5 = PPD strongly satisfies this statement
q2.t2	System Usability Scale Question 2, Timepoint 2	Ordinal	I found this test more complex.	Likert Scale 1-5: 1= QIAreach strongly satisfies this statement 2 = QIAreach somewhat satisfies this statement 3 = QIAreach and PPD equally satisfy this statement 4 = PPD somewhat satisfies this statement 5 = PPD strongly satisfies this statement
q3.t2	System Usability Scale Question 3, Timepoint 2	Ordinal	I thought this test was easier to use.	Likert Scale 1-5: 1= QIAreach strongly satisfies this statement 2 = QIAreach somewhat satisfies this statement 3 = QIAreach and PPD equally satisfy this statement 4 = PPD somewhat satisfies this statement 5 = PPD strongly satisfies this statement
q4.t2	System Usability Scale Question 4, Timepoint 2	Ordinal	I would need the support of a technical person to be able to use this test.	Likert Scale 1-5: 1= QIAreach strongly satisfies this statement 2 = QIAreach somewhat satisfies this statement 3 = QIAreach and PPD equally satisfy this statement 4 = PPD somewhat satisfies this statement 5 = PPD strongly satisfies this statement
q5.t2	System Usability Scale Question 5, Timepoint 2	Ordinal	I found that the various functions in this test were more integrated.	Likert Scale 1-5: 1= QIAreach strongly satisfies this statement 2 = QIAreach somewhat satisfies this statement 3 = QIAreach and PPD equally satisfy this statement 4 = PPD somewhat satisfies this statement 5 = PPD strongly satisfies this statement
q6.t2	System Usability Scale Question 6, Timepoint 2	Ordinal	I thought this test had more inconsistency.	Likert Scale 1-5: 1= QIAreach strongly satisfies this statement 2 = QIAreach somewhat satisfies this statement 3 = QIAreach and PPD equally satisfy this statement 4 = PPD somewhat satisfies this statement 5 = PPD strongly satisfies this statement
q7.t2	System Usability Scale Question 7, Timepoint 2	Ordinal	I would imagine that most people would learn to use this test very quickly.	Likert Scale 1-5: 1= QIAreach strongly satisfies this statement 2 = QIAreach somewhat satisfies this statement 3 = QIAreach and PPD equally satisfy this statement 4 = PPD somewhat satisfies this statement 5 = PPD strongly satisfies this statement
q8.t2	System Usability Scale Question 8, Timepoint 2	Ordinal	I found this test to be more cumbersome to use.	Likert Scale 1-5: 1= QIAreach strongly satisfies this statement 2 = QIAreach somewhat satisfies this statement 3 = QIAreach and PPD equally satisfy this statement 4 = PPD somewhat satisfies this statement 5 = PPD strongly satisfies this statement
q9.t2	System Usability Scale Question 9, Timepoint 2	Ordinal	I feel more confident using this test.	Likert Scale 1-5: 1= QIAreach strongly satisfies this statement 2 = QIAreach somewhat satisfies this statement 3 = QIAreach and PPD equally satisfy this statement 4 = PPD somewhat satisfies this statement 5 = PPD strongly satisfies this statement
q10.t2	System Usability Scale Question 10, Timepoint 2	Ordinal	I would need to learn a lot of things before I can get going with this test.	Likert Scale 1-5: 1= QIAreach strongly satisfies this statement 2 = QIAreach somewhat satisfies this statement 3 = QIAreach and PPD equally satisfy this statement 4 = PPD somewhat satisfies this statement 5 = PPD strongly satisfies this statement
